# Supplementary material for: Evaluation of a Deep Learning Reconstruction for High-Quality T2-Weighted Breast Magnetic Resonance Imaging
Source: Tomography. 2023 Oct 18;9(5):1949–64. doi: 10.3390/tomography9050152 (PMC10611328; doi:10.3390/tomography9050152)
Supplement: Supplementary file 1 [file tomography-09-00152-s001.zip]

Archive with 1 entries (1 files):
- tomography-2570126-supplementary.pdf
